# Supplementary material for: Ho2O3-TiO2 Nanobelts Electrode for Highly Selective and Sensitive Detection of Cancer miRNAs
Source: Biosensors (Basel). 2022 Sep 27;12(10):800. doi: 10.3390/bios12100800 (PMC9599087; doi:10.3390/bios12100800)
Supplement: Supplementary file 1 [file biosensors-12-00800-s001.zip]

Archive with 1 entries (1 files):
- biosensors-1825702-supplementary.pdf
